# Supplementary material for: A Personalized Avatar-Based Web Application to Help People Understand How Social Distancing Can Reduce the Spread of COVID-19: Cross-sectional, Observational, Pre-Post Study
Source: JMIR Form Res. 2023 Apr 25;7:e38430. doi: 10.2196/38430 (PMC10170367; doi:10.2196/38430)
Supplement: Multimedia Appendix 2 [file formative_v7i1e38430_app2.xlsx]

## Sheet: Feuil1
UserLanguage	yearofbirth	Province	Gender	Levelofeducation	Practiced_distancing	Intend_to_practice_distancing
EN	1961	Ontario	Male	University graduate degree (Doctorate level)	Strongly agree	Strongly agree
FR	1995	Outside Canada	Male	University degree, bachelor level or below	Strongly disagree	Strongly disagree
EN	1991	Nova Scotia	Female	University graduate degree (Doctorate level)	Strongly agree	Strongly agree
EN	1956	Ontario	Female	University graduate degree (Master's level)	Strongly agree	Strongly agree
EN	1974	Nova Scotia	Female	University degree, bachelor level or below	Strongly agree	Strongly agree
EN	1995	Ontario	Female	University graduate degree (Master's level)	Strongly agree	Strongly agree
EN	1970	Outside Canada	Male	University graduate degree (Doctorate level)	Strongly agree	Strongly agree
EN	1981	Nova Scotia	Female	University graduate degree (Doctorate level)	Strongly agree	Strongly agree
EN	1960	Ontario	Male	University graduate degree (Doctorate level)	Agree	Agree
EN	1987	Ontario	Female	University graduate degree (Doctorate level)	Strongly agree	Strongly agree
EN	1988	Ontario	Female	University graduate degree (Master's level)	Strongly agree	Strongly agree
EN	1982	Ontario	Male	University graduate degree (Master's level)	Strongly agree	Somewhat agree
EN	1965	Ontario	Male	University graduate degree (Doctorate level)	Strongly agree	Strongly agree
EN	1969	Alberta	Female	University degree, bachelor level or below	Strongly agree	Strongly agree
EN	1968	Ontario	Female	College or polytechnical school certificate or diploma	Strongly agree	Strongly agree
EN	1976	Ontario	Male	University graduate degree (Doctorate level)	Strongly agree	Strongly agree
EN	1961	Ontario	Female	University degree, bachelor level or below	Strongly agree	Strongly agree
EN	1974	Ontario	Female	University graduate degree (Doctorate level)	Strongly agree	Strongly agree
EN	1969	Ontario	Female	University graduate degree (Doctorate level)	Strongly agree	Strongly agree
EN	1965	Alberta	Female	University degree, bachelor level or below	Strongly agree	Strongly agree
EN	1975	Ontario	Female	University degree, bachelor level or below	Strongly agree	Strongly agree
EN	1976	Outside Canada	Female	University graduate degree (Doctorate level)	Strongly agree	Strongly agree
EN	1979	Nova Scotia	Female	University graduate degree (Doctorate level)	Strongly agree	Strongly agree
EN	1958	Outside Canada	Female	University graduate degree (Doctorate level)	Disagree	Somewhat agree
FR	1996	Quebec	Male	University degree, bachelor level or below	Somewhat agree	Disagree
EN	Prefer not to answer	Outside Canada	Female	University graduate degree (Doctorate level)	Strongly agree	Strongly agree
EN	1984	Alberta	Female	University graduate degree (Master's level)	Strongly agree	Strongly agree
EN	1989	Outside Canada	Female	University graduate degree (Master's level)	Strongly agree	Strongly agree
EN	1988	British Columbia	Female	University graduate degree (Master's level)	Strongly agree	Strongly agree
EN	1983	Ontario	Female	University graduate degree (Master's level)	Strongly agree	Strongly agree
EN	1985	Quebec	Female	University graduate degree (Master's level)	Strongly agree	Somewhat agree
EN	1979	British Columbia	Female	University graduate degree (Doctorate level)	Strongly agree	Strongly agree
EN	1965	Ontario	Female	University graduate degree (Master's level)	Strongly agree	Strongly agree
EN	1969	Outside Canada	Female	University graduate degree (Doctorate level)	Agree	Strongly agree
EN	1960	Outside Canada	Male	University graduate degree (Master's level)	Strongly agree	Strongly agree
EN	1987	Ontario	Male	University graduate degree (Doctorate level)	Agree	Agree
EN	1978	Outside Canada	Female	University graduate degree (Doctorate level)	Strongly agree	Strongly agree
EN	1962	Ontario	Female	University graduate degree (Master's level)	Strongly agree	Strongly agree
FR	1997	Outside Canada	Female	University graduate degree (Doctorate level)	Somewhat disagree	Agree
FR	2002	Outside Canada	Male	University graduate degree (Master's level)	Agree	Agree
EN	1949	Ontario	Male	University graduate degree (Doctorate level)	Strongly agree	Strongly agree
EN	1973	Outside Canada	Female	College or polytechnical school certificate or diploma	Strongly agree	Strongly agree
EN	1958	Outside Canada	Male	University degree, bachelor level or below	Strongly agree	Strongly agree
EN	1971	Outside Canada	Male	University graduate degree (Master's level)	Strongly agree	Strongly agree
EN	1972	Outside Canada	Female	University graduate degree (Master's level)	Strongly agree	Strongly agree
EN	1966	New Brunswick	Female	University graduate degree (Master's level)	Strongly agree	Strongly agree
FR	1983	Quebec	Female	University graduate degree (Master's level)	Agree	Agree
EN	1983	Outside Canada	Male	University degree, bachelor level or below	Strongly agree	Strongly agree
FR	Prefer not to answer	Outside Canada	Female	University degree, bachelor level or below	Strongly agree	Strongly agree
EN	1995	Outside Canada	Male	University graduate degree (Doctorate level)	Strongly agree	Strongly agree
EN	1957	Outside Canada	Female	University degree, bachelor level or below	Agree	Strongly agree
EN	1965	Prefer not to answer	Female	Apprenticeship or trade certificate or diploma	Agree	Strongly agree
EN	1968	Outside Canada	Female	University graduate degree (Master's level)	Strongly agree	Strongly agree
EN	1962	Outside Canada	Male	University graduate degree (Master's level)	Strongly agree	Strongly agree
EN	1981	Outside Canada	Male	University graduate degree (Master's level)	Strongly agree	Strongly agree
EN	1966	Outside Canada	Male	University graduate degree (Master's level)	Strongly agree	Strongly agree
EN	1992	Outside Canada	Female	University degree, bachelor level or below	Strongly agree	Strongly agree
EN	1974	Outside Canada	Female	University graduate degree (Master's level)	Strongly agree	Strongly agree
EN	1980	Outside Canada	Male	University graduate degree (Master's level)	Strongly agree	Strongly agree
EN	1987	Outside Canada	Male	University degree, bachelor level or below	Strongly agree	Strongly agree
EN	1961	Quebec	Male	University degree, bachelor level or below	Somewhat agree	Agree
EN	1986	Quebec	Female	College or polytechnical school certificate or diploma	Strongly agree	Strongly agree
EN	1977	Outside Canada	Male	University graduate degree (Master's level)	Agree	Agree
EN	1975	Outside Canada	Female	University graduate degree (Master's level)	Strongly agree	Strongly agree
EN	1974	Ontario	Indigenous or other cultural gender minority identity (e.g, two-spirit)	College or polytechnical school certificate or diploma	Strongly agree	Strongly agree
EN	1989	Outside Canada	Female	University graduate degree (Master's level)	Strongly agree	Strongly agree
EN	1997	Ontario	Female	University degree, bachelor level or below	Strongly agree	Strongly agree
EN	1978	Outside Canada	Female	University degree, bachelor level or below	Strongly agree	Strongly agree
EN	1956	British Columbia	Male	University degree, bachelor level or below	Agree	Agree
EN	1979	British Columbia	Female	University degree, bachelor level or below	Strongly agree	Strongly agree
EN	1984	Outside Canada	Male	University graduate degree (Doctorate level)	Strongly agree	Strongly agree
FR	1993	Outside Canada	Male	University degree, bachelor level or below	Somewhat agree	Agree
EN	1983	Outside Canada	Male	University graduate degree (Master's level)	Not applicable (e.g., I work in an essential service)	Agree
EN	1982	Outside Canada	Female	University degree, bachelor level or below	Agree	Agree
EN	1983	Outside Canada	Female	University graduate degree (Master's level)	Strongly agree	Strongly agree
EN	1969	Outside Canada	Male	University degree, bachelor level or below	Strongly agree	Strongly agree
EN	1986	Outside Canada	Female	University degree, bachelor level or below	Strongly disagree	Strongly disagree
EN	1981	Outside Canada	Female	University degree, bachelor level or below	Strongly agree	Strongly agree
EN	1948	Quebec	Female	University degree, bachelor level or below	Strongly agree	Strongly agree
EN	Prefer not to answer	Outside Canada	Female	Prefer not to answer	Strongly agree	Strongly agree
EN	1980	Outside Canada	Female	University graduate degree (Doctorate level)	Strongly agree	Strongly agree
EN	1982	Outside Canada	Female	University degree, bachelor level or below	Strongly agree	Strongly agree
EN	1992	Outside Canada	Male	University degree, bachelor level or below	Somewhat agree	Agree
EN	1976	Outside Canada	Male	University graduate degree (Doctorate level)	Strongly agree	Strongly agree
EN	1963	Outside Canada	Female	University degree, bachelor level or below	Strongly agree	Strongly agree
EN	1984	Outside Canada	Male	Apprenticeship or trade certificate or diploma	Strongly agree	Strongly agree
EN	1971	Outside Canada	Male	University degree, bachelor level or below	Strongly agree	Strongly agree
FR	2001	Outside Canada	Male	University graduate degree (Master's level)	Agree	Agree
EN	1974	Outside Canada	Male	University degree, bachelor level or below	Strongly agree	Strongly agree
EN	1961	Outside Canada	Male	University degree, bachelor level or below	Strongly agree	Strongly agree
EN	1989	Ontario	Female	University graduate degree (Master's level)	Strongly agree	Strongly agree
FR	1979	Quebec	Male	High school diploma	Strongly agree	Strongly agree
EN	1984	Outside Canada	Male	University degree, bachelor level or below	Agree	Strongly agree
EN	1974	Ontario	Female	University graduate degree (Master's level)	Strongly agree	Strongly agree
EN	1989	Outside Canada	Male	University degree, bachelor level or below	Agree	Agree
EN	1961	Outside Canada	Female	University degree, bachelor level or below	Strongly agree	Strongly agree
EN	1971	Outside Canada	Male	University degree, bachelor level or below	Strongly agree	Strongly agree
EN	1985	Ontario	Female	University graduate degree (Doctorate level)	Strongly agree	Strongly agree
EN	1968	Outside Canada	Male	University graduate degree (Master's level)	Strongly agree	Strongly agree
EN	1965	Ontario	Female	University graduate degree (Doctorate level)	Strongly agree	Strongly agree
EN	1992	Ontario	Male	University degree, bachelor level or below	Strongly agree	Strongly agree
EN	1970	Outside Canada	Male	University degree, bachelor level or below	Strongly agree	Strongly agree
EN	1965	Saskatchewan	Female	University graduate degree (Doctorate level)	Strongly agree	Strongly agree
EN	1971	Outside Canada	Male	University graduate degree (Master's level)	Strongly agree	Strongly agree
EN	1999	Outside Canada	Female	High school diploma	Strongly agree	Strongly agree
EN	1969	Outside Canada	Female	University degree, bachelor level or below	Strongly agree	Strongly agree
EN	1967	Alberta	Male	College or polytechnical school certificate or diploma	Strongly agree	Strongly agree
EN	1974	Outside Canada	Female	University graduate degree (Doctorate level)	Strongly agree	Strongly agree
EN	1996	Outside Canada	Female	University degree, bachelor level or below	Not applicable (e.g., I work in an essential service)	Not applicable (e.g., I work in an essential service)
EN	1994	Outside Canada	Male	University degree, bachelor level or below	Agree	Agree
EN	1958	Outside Canada	Female	University graduate degree (Master's level)	Strongly agree	Strongly agree
EN	1988	Alberta	Female	University graduate degree (Master's level)	Strongly agree	Strongly agree
EN	1967	Alberta	Female	University degree, bachelor level or below	Strongly agree	Strongly agree
EN	1984	Outside Canada	Male	University degree, bachelor level or below	Strongly agree	Strongly agree
EN	1942	Outside Canada	Male	University degree, bachelor level or below	Strongly agree	Strongly agree
EN	1978	Outside Canada	Male	University degree, bachelor level or below	Agree	Agree
EN	Prefer not to answer	Outside Canada	Female	Some high school (not completed)	Agree	Strongly agree
EN	1972	Outside Canada	Female	University graduate degree (Master's level)	Strongly agree	Strongly agree
EN	1978	Outside Canada	Male	University degree, bachelor level or below	Somewhat agree	Agree
EN	1972	Outside Canada	Male	University graduate degree (Doctorate level)	Agree	Strongly agree
EN	1986	Outside Canada	Male	University degree, bachelor level or below	Agree	Agree
EN	1964	Outside Canada	Male	University degree, bachelor level or below	Strongly agree	Strongly agree
EN	1986	Outside Canada	Female	University graduate degree (Doctorate level)	Strongly agree	Strongly agree
EN	1993	Outside Canada	Female	University graduate degree (Master's level)	Strongly agree	Strongly agree
EN	1980	Quebec	Female	University graduate degree (Master's level)	Strongly agree	Strongly agree
EN	1974	Outside Canada	Female	University degree, bachelor level or below	Strongly agree	Strongly agree
EN	1973	Outside Canada	Female	University degree, bachelor level or below	Agree	Agree
EN	1990	Outside Canada	Male	University graduate degree (Master's level)	Agree	Agree
EN	Prefer not to answer	Outside Canada	Female	University degree, bachelor level or below	Agree	Agree
EN	1993	Outside Canada	Female	University degree, bachelor level or below	Strongly agree	Strongly agree
EN	1972	Outside Canada	Male	University graduate degree (Master's level)	Not applicable (e.g., I work in an essential service)	Not applicable (e.g., I work in an essential service)
EN	1969	Alberta	Female	University degree, bachelor level or below	Strongly agree	Somewhat agree
EN	1980	Outside Canada	Male	University graduate degree (Doctorate level)	Strongly agree	Strongly agree
EN	1967	Outside Canada	Male	Apprenticeship or trade certificate or diploma	Agree	Agree
EN	1979	Outside Canada	Male	University graduate degree (Master's level)	Strongly agree	Strongly agree
EN	1993	Outside Canada	Female	University degree, bachelor level or below	Agree	Strongly agree
EN	1964	Outside Canada	Male	University degree, bachelor level or below	Strongly agree	Strongly agree
EN	1976	Outside Canada	Prefer not to answer	University degree, bachelor level or below	Strongly agree	Strongly agree
EN	1984	Outside Canada	Female	University graduate degree (Master's level)	Agree	Strongly agree
EN	1982	Outside Canada	Male	High school diploma	Strongly agree	Strongly agree
EN	1989	Outside Canada	Another gender(e.g non-binary, gender fluid)	University degree, bachelor level or below	Strongly agree	Strongly agree
EN	1968	British Columbia	Male	University degree, bachelor level or below	Agree	Agree
EN	1984	Outside Canada	Male	High school diploma	Strongly disagree	Strongly disagree
EN	1968	Outside Canada	Male	University degree, bachelor level or below	Strongly agree	Strongly agree
EN	1989	Outside Canada	Female	University graduate degree (Master's level)	Strongly agree	Strongly agree
EN	1990	Outside Canada	Male	University degree, bachelor level or below	Not applicable (e.g., I work in an essential service)	Not applicable (e.g., I work in an essential service)
EN	1985	Outside Canada	Male	University degree, bachelor level or below	Agree	Agree
EN	1982	Ontario	Female	University graduate degree (Master's level)	Strongly disagree	Strongly disagree
EN	2002	Ontario	Female	High school diploma	Agree	Agree
EN	1992	Ontario	Female	University graduate degree (Master's level)	Agree	Agree
EN	1983	Quebec	Female	University graduate degree (Doctorate level)	Strongly agree	Strongly agree
EN	2002	Ontario	Female	Some high school (not completed)	Strongly agree	Strongly agree
EN	2002	Ontario	Female	Some high school (not completed)	Strongly agree	Strongly agree
EN	1978	Ontario	Female	University graduate degree (Doctorate level)	Strongly agree	Strongly agree
EN	1970	Outside Canada	Female	University graduate degree (Doctorate level)	Strongly agree	Strongly agree
EN	1990	Outside Canada	Male	University graduate degree (Master's level)	Somewhat disagree	Somewhat agree
EN	1970	Ontario	Female	University graduate degree (Doctorate level)	Somewhat agree	Strongly agree
EN	1980	Alberta	Male	University degree, bachelor level or below	Agree	Agree
EN	Prefer not to answer	Ontario	Male	Some high school (not completed)	Strongly agree	Agree
EN	2002	Ontario	Female	High school diploma	Strongly agree	Strongly agree
EN	1986	Outside Canada	Female	High school diploma	Agree	Agree
FR	1977	Quebec	Male	College or polytechnical school certificate or diploma	Strongly agree	Strongly agree
EN	1987	Ontario	Female	University graduate degree (Doctorate level)	Strongly agree	Strongly agree
EN	1965	Alberta	Female	High school diploma	Strongly agree	Strongly agree
EN	1986	Ontario	Female	University degree, bachelor level or below	Strongly agree	Strongly agree
EN	1992	Ontario	Female	University degree, bachelor level or below	Strongly agree	Strongly agree
EN	1983	Ontario	Female	University graduate degree (Master's level)	Strongly agree	Strongly agree
EN	Prefer not to answer	Ontario	Female	University graduate degree (Master's level)	Strongly agree	Strongly agree
EN	1991	Ontario	Female	University graduate degree (Master's level)	Agree	Agree
EN	1991	Ontario	Female	University degree, bachelor level or below	Strongly agree	Strongly agree
EN	1997	Ontario	Female	University degree, bachelor level or below	Strongly agree	Strongly agree
EN	1963	Outside Canada	Female	University degree, bachelor level or below	Somewhat agree	Strongly agree
EN	1977	Outside Canada	Female	High school diploma	Not applicable (e.g., I work in an essential service)	Agree
EN	1960	Outside Canada	Female	University graduate degree (Master's level)	Strongly agree	Strongly agree
EN	2001	Prefer not to answer	Female	Some high school (not completed)	Somewhat agree	Agree
EN	1992	Ontario	Female	University degree, bachelor level or below	Strongly agree	Strongly agree
EN	1971	Quebec	Female	University graduate degree (Doctorate level)	Somewhat agree	Somewhat agree
EN	2002	Prefer not to answer	Female	Some high school (not completed)	Agree	Agree
EN	Prefer not to answer	Outside Canada	Female	Some high school (not completed)	Strongly agree	Strongly agree
EN	1985	Nova Scotia	Female	University graduate degree (Doctorate level)	Strongly agree	Strongly agree
FR	1985	Outside Canada	Female	University graduate degree (Master's level)	Strongly agree	Strongly agree
EN	1960	Alberta	Female	University graduate degree (Master's level)	Strongly agree	Strongly agree

## Sheet: R
Subject	Language	yearofbirth	Province	Gender	Education	Practiced_distancing	Intend_to_practice_distancing
1	EN	1961	Ontario	Male	University graduate degree (Doctorate level)	8	8
2	FR	1995	Outside Canada	Male	University degree, bachelor level or below	2	2
3	EN	1991	Nova Scotia	Female	University graduate degree (Doctorate level)	8	8
4	EN	1956	Ontario	Female	University graduate degree (Master's level)	8	8
5	EN	1974	Nova Scotia	Female	University degree, bachelor level or below	8	8
6	EN	1995	Ontario	Female	University graduate degree (Master's level)	8	8
7	EN	1970	Outside Canada	Male	University graduate degree (Doctorate level)	8	8
8	EN	1981	Nova Scotia	Female	University graduate degree (Doctorate level)	8	8
9	EN	1960	Ontario	Male	University graduate degree (Doctorate level)	7	7
10	EN	1987	Ontario	Female	University graduate degree (Doctorate level)	8	8
11	EN	1988	Ontario	Female	University graduate degree (Master's level)	8	8
12	EN	1982	Ontario	Male	University graduate degree (Master's level)	8	6
13	EN	1965	Ontario	Male	University graduate degree (Doctorate level)	8	8
14	EN	1969	Alberta	Female	University degree, bachelor level or below	8	8
15	EN	1968	Ontario	Female	College or polytechnical school certificate or diploma	8	8
16	EN	1976	Ontario	Male	University graduate degree (Doctorate level)	8	8
17	EN	1961	Ontario	Female	University degree, bachelor level or below	8	8
18	EN	1974	Ontario	Female	University graduate degree (Doctorate level)	8	8
19	EN	1969	Ontario	Female	University graduate degree (Doctorate level)	8	8
20	EN	1965	Alberta	Female	University degree, bachelor level or below	8	8
21	EN	1975	Ontario	Female	University degree, bachelor level or below	8	8
22	EN	1976	Outside Canada	Female	University graduate degree (Doctorate level)	8	8
23	EN	1979	Nova Scotia	Female	University graduate degree (Doctorate level)	8	8
24	EN	1958	Outside Canada	Female	University graduate degree (Doctorate level)	3	6
25	FR	1996	Quebec	Male	University degree, bachelor level or below	6	3
26	EN	NA	Outside Canada	Female	University graduate degree (Doctorate level)	8	8
27	EN	1984	Alberta	Female	University graduate degree (Master's level)	8	8
28	EN	1989	Outside Canada	Female	University graduate degree (Master's level)	8	8
29	EN	1988	British Columbia	Female	University graduate degree (Master's level)	8	8
30	EN	1983	Ontario	Female	University graduate degree (Master's level)	8	8
31	EN	1985	Quebec	Female	University graduate degree (Master's level)	8	6
32	EN	1979	British Columbia	Female	University graduate degree (Doctorate level)	8	8
33	EN	1965	Ontario	Female	University graduate degree (Master's level)	8	8
34	EN	1969	Outside Canada	Female	University graduate degree (Doctorate level)	7	8
35	EN	1960	Outside Canada	Male	University graduate degree (Master's level)	8	8
36	EN	1987	Ontario	Male	University graduate degree (Doctorate level)	7	7
37	EN	1978	Outside Canada	Female	University graduate degree (Doctorate level)	8	8
38	EN	1962	Ontario	Female	University graduate degree (Master's level)	8	8
39	FR	1997	Outside Canada	Female	University graduate degree (Doctorate level)	4	7
40	FR	2002	Outside Canada	Male	University graduate degree (Master's level)	7	7
41	EN	1949	Ontario	Male	University graduate degree (Doctorate level)	8	8
42	EN	1973	Outside Canada	Female	College or polytechnical school certificate or diploma	8	8
43	EN	1958	Outside Canada	Male	University degree, bachelor level or below	8	8
44	EN	1971	Outside Canada	Male	University graduate degree (Master's level)	8	8
45	EN	1972	Outside Canada	Female	University graduate degree (Master's level)	8	8
46	EN	1966	New Brunswick	Female	University graduate degree (Master's level)	8	8
47	FR	1983	Quebec	Female	University graduate degree (Master's level)	7	7
48	EN	1983	Outside Canada	Male	University degree, bachelor level or below	8	8
49	FR	NA	Outside Canada	Female	University degree, bachelor level or below	8	8
50	EN	1995	Outside Canada	Male	University graduate degree (Doctorate level)	8	8
51	EN	1957	Outside Canada	Female	University degree, bachelor level or below	7	8
52	EN	1965		Female	Apprenticeship or trade certificate or diploma	7	8
53	EN	1968	Outside Canada	Female	University graduate degree (Master's level)	8	8
54	EN	1962	Outside Canada	Male	University graduate degree (Master's level)	8	8
55	EN	1981	Outside Canada	Male	University graduate degree (Master's level)	8	8
56	EN	1966	Outside Canada	Male	University graduate degree (Master's level)	8	8
57	EN	1992	Outside Canada	Female	University degree, bachelor level or below	8	8
58	EN	1974	Outside Canada	Female	University graduate degree (Master's level)	8	8
59	EN	1980	Outside Canada	Male	University graduate degree (Master's level)	8	8
60	EN	1987	Outside Canada	Male	University degree, bachelor level or below	8	8
61	EN	1961	Quebec	Male	University degree, bachelor level or below	6	7
62	EN	1986	Quebec	Female	College or polytechnical school certificate or diploma	8	8
63	EN	1977	Outside Canada	Male	University graduate degree (Master's level)	7	7
64	EN	1975	Outside Canada	Female	University graduate degree (Master's level)	8	8
65	EN	1974	Ontario		College or polytechnical school certificate or diploma	8	8
66	EN	1989	Outside Canada	Female	University graduate degree (Master's level)	8	8
67	EN	1997	Ontario	Female	University degree, bachelor level or below	8	8
68	EN	1978	Outside Canada	Female	University degree, bachelor level or below	8	8
69	EN	1956	British Columbia	Male	University degree, bachelor level or below	7	7
70	EN	1979	British Columbia	Female	University degree, bachelor level or below	8	8
71	EN	1984	Outside Canada	Male	University graduate degree (Doctorate level)	8	8
72	FR	1993	Outside Canada	Male	University degree, bachelor level or below	6	7
73	EN	1983	Outside Canada	Male	University graduate degree (Master's level)	NA	7
74	EN	1982	Outside Canada	Female	University degree, bachelor level or below	7	7
75	EN	1983	Outside Canada	Female	University graduate degree (Master's level)	8	8
76	EN	1969	Outside Canada	Male	University degree, bachelor level or below	8	8
77	EN	1986	Outside Canada	Female	University degree, bachelor level or below	2	2
78	EN	1981	Outside Canada	Female	University degree, bachelor level or below	8	8
79	EN	1948	Quebec	Female	University degree, bachelor level or below	8	8
80	EN	NA	Outside Canada	Female		8	8
81	EN	1980	Outside Canada	Female	University graduate degree (Doctorate level)	8	8
82	EN	1982	Outside Canada	Female	University degree, bachelor level or below	8	8
83	EN	1992	Outside Canada	Male	University degree, bachelor level or below	6	7
84	EN	1976	Outside Canada	Male	University graduate degree (Doctorate level)	8	8
85	EN	1963	Outside Canada	Female	University degree, bachelor level or below	8	8
86	EN	1984	Outside Canada	Male	Apprenticeship or trade certificate or diploma	8	8
87	EN	1971	Outside Canada	Male	University degree, bachelor level or below	8	8
88	FR	2001	Outside Canada	Male	University graduate degree (Master's level)	7	7
89	EN	1974	Outside Canada	Male	University degree, bachelor level or below	8	8
90	EN	1961	Outside Canada	Male	University degree, bachelor level or below	8	8
91	EN	1989	Ontario	Female	University graduate degree (Master's level)	8	8
92	FR	1979	Quebec	Male	High school diploma	8	8
93	EN	1984	Outside Canada	Male	University degree, bachelor level or below	7	8
94	EN	1974	Ontario	Female	University graduate degree (Master's level)	8	8
95	EN	1989	Outside Canada	Male	University degree, bachelor level or below	7	7
96	EN	1961	Outside Canada	Female	University degree, bachelor level or below	8	8
97	EN	1971	Outside Canada	Male	University degree, bachelor level or below	8	8
98	EN	1985	Ontario	Female	University graduate degree (Doctorate level)	8	8
99	EN	1968	Outside Canada	Male	University graduate degree (Master's level)	8	8
100	EN	1965	Ontario	Female	University graduate degree (Doctorate level)	8	8
101	EN	1992	Ontario	Male	University degree, bachelor level or below	8	8
102	EN	1970	Outside Canada	Male	University degree, bachelor level or below	8	8
103	EN	1965	Saskatchewan	Female	University graduate degree (Doctorate level)	8	8
104	EN	1971	Outside Canada	Male	University graduate degree (Master's level)	8	8
105	EN	1999	Outside Canada	Female	High school diploma	8	8
106	EN	1969	Outside Canada	Female	University degree, bachelor level or below	8	8
107	EN	1967	Alberta	Male	College or polytechnical school certificate or diploma	8	8
108	EN	1974	Outside Canada	Female	University graduate degree (Doctorate level)	8	8
109	EN	1996	Outside Canada	Female	University degree, bachelor level or below	NA	NA
110	EN	1994	Outside Canada	Male	University degree, bachelor level or below	7	7
111	EN	1958	Outside Canada	Female	University graduate degree (Master's level)	8	8
112	EN	1988	Alberta	Female	University graduate degree (Master's level)	8	8
113	EN	1967	Alberta	Female	University degree, bachelor level or below	8	8
114	EN	1984	Outside Canada	Male	University degree, bachelor level or below	8	8
115	EN	1942	Outside Canada	Male	University degree, bachelor level or below	8	8
116	EN	1978	Outside Canada	Male	University degree, bachelor level or below	7	7
117	EN	NA	Outside Canada	Female	Some high school (not completed)	7	8
118	EN	1972	Outside Canada	Female	University graduate degree (Master's level)	8	8
119	EN	1978	Outside Canada	Male	University degree, bachelor level or below	6	7
120	EN	1972	Outside Canada	Male	University graduate degree (Doctorate level)	7	8
121	EN	1986	Outside Canada	Male	University degree, bachelor level or below	7	7
122	EN	1964	Outside Canada	Male	University degree, bachelor level or below	8	8
123	EN	1986	Outside Canada	Female	University graduate degree (Doctorate level)	8	8
124	EN	1993	Outside Canada	Female	University graduate degree (Master's level)	8	8
125	EN	1980	Quebec	Female	University graduate degree (Master's level)	8	8
126	EN	1974	Outside Canada	Female	University degree, bachelor level or below	8	8
127	EN	1973	Outside Canada	Female	University degree, bachelor level or below	7	7
128	EN	1990	Outside Canada	Male	University graduate degree (Master's level)	7	7
129	EN	NA	Outside Canada	Female	University degree, bachelor level or below	7	7
130	EN	1993	Outside Canada	Female	University degree, bachelor level or below	8	8
131	EN	1972	Outside Canada	Male	University graduate degree (Master's level)	NA	NA
132	EN	1969	Alberta	Female	University degree, bachelor level or below	8	6
133	EN	1980	Outside Canada	Male	University graduate degree (Doctorate level)	8	8
134	EN	1967	Outside Canada	Male	Apprenticeship or trade certificate or diploma	7	7
135	EN	1979	Outside Canada	Male	University graduate degree (Master's level)	8	8
136	EN	1993	Outside Canada	Female	University degree, bachelor level or below	7	8
137	EN	1964	Outside Canada	Male	University degree, bachelor level or below	8	8
138	EN	1976	Outside Canada		University degree, bachelor level or below	8	8
139	EN	1984	Outside Canada	Female	University graduate degree (Master's level)	7	8
140	EN	1982	Outside Canada	Male	High school diploma	8	8
141	EN	1989	Outside Canada		University degree, bachelor level or below	8	8
142	EN	1968	British Columbia	Male	University degree, bachelor level or below	7	7
143	EN	1984	Outside Canada	Male	High school diploma	2	2
144	EN	1968	Outside Canada	Male	University degree, bachelor level or below	8	8
145	EN	1989	Outside Canada	Female	University graduate degree (Master's level)	8	8
146	EN	1990	Outside Canada	Male	University degree, bachelor level or below	NA	NA
147	EN	1985	Outside Canada	Male	University degree, bachelor level or below	7	7
148	EN	1982	Ontario	Female	University graduate degree (Master's level)	2	2
149	EN	2002	Ontario	Female	High school diploma	7	7
150	EN	1992	Ontario	Female	University graduate degree (Master's level)	7	7
151	EN	1983	Quebec	Female	University graduate degree (Doctorate level)	8	8
152	EN	2002	Ontario	Female	Some high school (not completed)	8	8
153	EN	2002	Ontario	Female	Some high school (not completed)	8	8
154	EN	1978	Ontario	Female	University graduate degree (Doctorate level)	8	8
155	EN	1970	Outside Canada	Female	University graduate degree (Doctorate level)	8	8
156	EN	1990	Outside Canada	Male	University graduate degree (Master's level)	4	6
157	EN	1970	Ontario	Female	University graduate degree (Doctorate level)	6	8
158	EN	1980	Alberta	Male	University degree, bachelor level or below	7	7
159	EN	NA	Ontario	Male	Some high school (not completed)	8	7
160	EN	2002	Ontario	Female	High school diploma	8	8
161	EN	1986	Outside Canada	Female	High school diploma	7	7
162	FR	1977	Quebec	Male	College or polytechnical school certificate or diploma	8	8
163	EN	1987	Ontario	Female	University graduate degree (Doctorate level)	8	8
164	EN	1965	Alberta	Female	High school diploma	8	8
165	EN	1986	Ontario	Female	University degree, bachelor level or below	8	8
166	EN	1992	Ontario	Female	University degree, bachelor level or below	8	8
167	EN	1983	Ontario	Female	University graduate degree (Master's level)	8	8
168	EN	NA	Ontario	Female	University graduate degree (Master's level)	8	8
169	EN	1991	Ontario	Female	University graduate degree (Master's level)	7	7
170	EN	1991	Ontario	Female	University degree, bachelor level or below	8	8
171	EN	1997	Ontario	Female	University degree, bachelor level or below	8	8
172	EN	1963	Outside Canada	Female	University degree, bachelor level or below	6	8
173	EN	1977	Outside Canada	Female	High school diploma	NA	7
174	EN	1960	Outside Canada	Female	University graduate degree (Master's level)	8	8
175	EN	2001		Female	Some high school (not completed)	6	7
176	EN	1992	Ontario	Female	University degree, bachelor level or below	8	8
177	EN	1971	Quebec	Female	University graduate degree (Doctorate level)	6	6
178	EN	2002		Female	Some high school (not completed)	7	7
179	EN	NA	Outside Canada	Female	Some high school (not completed)	8	8
180	EN	1985	Nova Scotia	Female	University graduate degree (Doctorate level)	8	8
181	FR	1985	Outside Canada	Female	University graduate degree (Master's level)	8	8
182	EN	1960	Alberta	Female	University graduate degree (Master's level)	8	8
